# Supplementary material for: Conformational Geometry Matters: The Case of the Low-Melting-Point Systems of Tetrabutylammonium Triflate with Fumaric or Maleic Acid
Source: Molecules. 2024 Oct 28;29(21):5093. doi: 10.3390/molecules29215093 (PMC11547753; doi:10.3390/molecules29215093)
Supplement: Supplementary file 1 [file molecules-29-05093-s001.zip]

Archive with 1 entries (1 files):
- molecules-3256545-supplementary.pdf
